# Supplementary material for: In Vivo Quantification of Surfactin Nonribosomal Peptide Synthetase Complexes in Bacillus subtilis
Source: Microorganisms. 2024 Nov 20;12(11):2381. doi: 10.3390/microorganisms12112381 (PMC11596262; doi:10.3390/microorganisms12112381)
Supplement: Supplementary file 1 [file microorganisms-12-02381-s001.zip]

Archive with 2 entries (2 files):
- Supplementary File S2.pptx
- Supplementary File S1.pdf
